# Supplementary material for: Ephrin-A/EphA specific co-adaptation as a novel mechanism in topographic axon guidance
Source: eLife. 2017 Jul 19;6:e25533. doi: 10.7554/eLife.25533 (PMC5517148; doi:10.7554/eLife.25533)
Supplement: Figure 2—source data 1. — DOI: http://dx.doi.org/10.7554/eLife.25533.005 [file elife-25533-fig2-data1.xlsx]

## Sheet: Fig2
eA5 collapse assays
EA3 collapse assays
*: % collapsed
eA5 collapse assays														Fc (20) vs Fc rec (20)											Fc (20) vs eA5 (20)											Fc (20) vs Fc (120)											eA5 (20) vs eA5 rec (20)
														T Test: Two Independent Samples											T Test: Two Independent Samples											T Test: Two Independent Samples											T Test: Two Independent Samples
	Fc (20)	Fc recycled (20)	eA5 (20)	eA5 recycled (20)	Fc (120)	eA5 (120)
mean*	24.2533	21.5747	76.1925	81.5363	16.6996	33.1346								SUMMARY			Hyp Mean Diff	0							SUMMARY			Hyp Mean Diff	0							SUMMARY			Hyp Mean Diff	0							SUMMARY
stdev	11.2864	5.21354	10.5376	4.17876	4.04647	8.65836								Groups	Count	Mean	Variance	Cohen d							Groups	Count	Mean	Variance	Cohen d							Groups	Count	Mean	Variance	Cohen d							Groups	Count	Mean
N	4	4	6	4	5	5								Group 1	4	24.2533	127.383								Group 1	4	24.2533	127.383								Group 1	4	24.2533	127.383								Group 1	6	76.1925
														Group 2	4	21.5747	27.181								Group 2	6	76.1925	111.041								Group 2	5	16.6996	16.3739								Group 2	4	81.5363
														Pooled			77.2818	0.3047							Pooled			117.169	4.79832							Pooled			63.9491	0.944581							Pooled
data	20.1923	24.6575	80	87.2549	11.5702	24.7525
	16.5644	14.0541	67.3267	77.7778	19.0476	29.6875								T TEST: Equal Variances				Alpha	0.05						T TEST: Equal Variances				Alpha	0.05						T TEST: Equal Variances				Alpha	0.05						T TEST: Equal Variances
	19.2308	25.4717	82.1782	79.2079	21.8045	28.6957									std err	t-stat	df	p-value	t-crit	lower	upper	sig	effect r			std err	t-stat	df	p-value	t-crit	lower	upper	sig	effect r			std err	t-stat	df	p-value	t-crit	lower	upper	sig	effect r			std err	t-stat
	41.0256	22.1154	90.5512	81.9048	13.9706	47								One Tail	6.21618	0.43091	6	0.340792	1.94318			no	0.173258		One Tail	6.98716	7.43353	8	3.68971e-05	1.85955			yes	0.93463		One Tail	5.36443	1.4081	7	0.100965	1.89458			no	0.469817		One Tail	5.62542	0.949944
			61.3636		17.1053	35.5372								Two Tail	6.21618	0.43091	6	0.681584	2.44691	-12.5318	17.8891	no	0.173258		Two Tail	6.98716	7.43353	8	7.37941e-05	2.306	-68.0516	-35.8268	yes	0.93463		Two Tail	5.36443	1.4081	7	0.20193	2.36462	-5.13122	20.2385	no	0.469817		Two Tail	5.62542	0.949944
			75.7353
														T TEST: Unequal Variances				Alpha	0.05						T TEST: Unequal Variances				Alpha	0.05						T TEST: Unequal Variances				Alpha	0.05						T TEST: Unequal Variances
															std err	t-stat	df	p-value	t-crit	lower	upper	sig	effect r			std err	t-stat	df	p-value	t-crit	lower	upper	sig	effect r			std err	t-stat	df	p-value	t-crit	lower	upper	sig	effect r			std err	t-stat
														One Tail	6.21618	0.43091	4.22453	0.344369	2.13185			no	0.20519		One Tail	7.09595	7.31956	6.23632	0.00016603	1.94318			yes	0.946433		One Tail	5.92625	1.27461	3.62001	0.135729	2.13185			no	0.556569		One Tail	4.7825	1.11737
														Two Tail	6.21618	0.43091	4.22453	0.688739	2.77645	-14.5803	19.9375	no	0.20519		Two Tail	7.09595	7.31956	6.23632	0.000332059	2.44691	-69.3024	-34.5761	yes	0.946433		Two Tail	5.92625	1.27461	3.62001	0.271458	2.77645	-8.90027	24.0075	no	0.556569		Two Tail	4.7825	1.11737
EA3 collapse assays
														Fc (20) vs EA3 (20)											Fc (20) vs Fc (120)											Fc (20) vs EA3 (120)											EA3 (20) vs EA3 (120)
	Fc (20)	EA3 (20)	Fc (120)	EA3 (120)
mean*	24.4124	64.836	20.9967	22.6582										T Test: Two Independent Samples											T Test: Two Independent Samples											T Test: Two Independent Samples											T Test: Two Independent Samples
stdev	9.54947	13.5027	12.2891	7.84411
N	14	20	10	13										SUMMARY			Hyp Mean Diff	0							SUMMARY			Hyp Mean Diff	0							SUMMARY			Hyp Mean Diff	0							SUMMARY
														Groups	Count	Mean	Variance	Cohen d							Groups	Count	Mean	Variance	Cohen d							Groups	Count	Mean	Variance	Cohen d							Groups	Count	Mean
														Group 1	21	24.4124	91.1924								Group 1	21	24.4124	91.1924								Group 1	21	24.4124	91.1924								Group 1	31	64.836
data	17.6471	64.2857	13.3333	27.7778										Group 2	31	64.836	182.324								Group 2	12	20.9967	151.022								Group 2	22	22.6582	61.53								Group 2	22	22.6582
	26.1905	82.1429	33.3333	13.6364										Pooled			145.871	3.34696							Pooled			112.422	0.32215							Pooled			75.9995	0.201226							Pooled
	13.0435	76.3158	17.6471	16.6667
	10	65.2174	30	14.2857										T TEST: Equal Variances				Alpha	0.05						T TEST: Equal Variances				Alpha	0.05						T TEST: Equal Variances				Alpha	0.05						T TEST: Equal Variances
	23.0769	53.5714	47.3684	16.6667											std err	t-stat	df	p-value	t-crit	lower	upper	sig	effect r			std err	t-stat	df	p-value	t-crit	lower	upper	sig	effect r			std err	t-stat	df	p-value	t-crit	lower	upper	sig	effect r			std err	t-stat
	44.4444	45.8333	16.6667	21.7391										One Tail	3.41347	11.8424	50	2.01431e-16	1.67591			yes	0.85859		One Tail	3.83692	0.890228	31	0.1901	1.69552			no	0.157884		One Tail	2.65961	0.659586	41	0.256604	1.68288			no	0.102468		One Tail	3.20991	13.1399
	22.2222	52.9412	25	16.6667										Two Tail	3.41347	11.8424	50	4.02862e-16	2.00856	-47.2798	-33.5675	yes	0.85859		Two Tail	3.83692	0.890228	31	0.380201	2.03951	-4.40972	11.2412	no	0.157884		Two Tail	2.65961	0.659586	41	0.513208	2.01954	-3.61696	7.12544	no	0.102468		Two Tail	3.20991	13.1399
	25	60	20	26.3158
	18.5185	80	25	30.7692										T TEST: Unequal Variances				Alpha	0.05						T TEST: Unequal Variances				Alpha	0.05						T TEST: Unequal Variances				Alpha	0.05						T TEST: Unequal Variances
	16	35.2941	11.1111	31.8182											std err	t-stat	df	p-value	t-crit	lower	upper	sig	effect r			std err	t-stat	df	p-value	t-crit	lower	upper	sig	effect r			std err	t-stat	df	p-value	t-crit	lower	upper	sig	effect r			std err	t-stat
	9.52381	35.7143	0	27.7778										One Tail	3.19748	12.6423	49.8728	1.71175e-17	1.67591			yes	0.873024		One Tail	4.11432	0.830205	18.6777	0.208366	1.72913			no	0.188649		One Tail	2.67195	0.65654	38.75	0.257666	1.68488			no	0.104887		One Tail	2.94588	14.3176
	16.6667	82.3529	12.5	30										Two Tail	3.19748	12.6423	49.8728	3.42349e-17	2.00856	-46.8459	-34.0013	yes	0.873024		Two Tail	4.11432	0.830205	18.6777	0.416733	2.09302	-5.19565	12.0271	no	0.188649		Two Tail	2.67195	0.65654	38.75	0.515332	2.02269	-3.65029	7.15877	no	0.104887		Two Tail	2.94588	14.3176
	15.3846	66.6667		13.1579
	29.4118	59.0909		8.69565
	37.5	60		33.3333
	30	75		33.3333
	33.3333	68.9655		16.6667
	30	66.6667		18.1818
	36.3636	58.8235		25
	25	65		15.3846
	33.3333	64.7059		33.3333
		68.4211		27.2727
		68.75
		52
		75
		45
		75
		90
		83.3333
		75
		58.8235
[truncated: 27 more columns]
