# Supplementary material for: Ephrin-A/EphA specific co-adaptation as a novel mechanism in topographic axon guidance
Source: eLife. 2017 Jul 19;6:e25533. doi: 10.7554/eLife.25533 (PMC5517148; doi:10.7554/eLife.25533)
Supplement: Figure 2—figure supplement 1—source data 1. — DOI: http://dx.doi.org/10.7554/eLife.25533.007 [file elife-25533-fig2-figsupp1-data1.xlsx]

## Sheet: FigS2
Binding constants eA5-EA3
														3 vs 15											3 vs 33											3 vs 100
	eA5 - EA3													T Test: Two Independent Samples											T Test: Two Independent Samples											T Test: Two Independent Samples
	3µg/ml	11µg/ml	15µg/ml	33µg/ml	100µg/ml									SUMMARY			Hyp Mean Diff	0							SUMMARY			Hyp Mean Diff	0							SUMMARY			Hyp Mean Diff	0
														Groups	Count	Mean	Variance	Cohen d							Groups	Count	Mean	Variance	Cohen d							Groups	Count	Mean	Variance	Cohen d
mean KD	2.8782e-08	3.36625e-09	7.554e-10	1.22743e-09	5.53118e-10									Group 1	4	2.8782e-08	4.36043e-16								Group 1	4	2.8782e-08	4.36043e-16								Group 1	4	2.8782e-08	4.36043e-16
stdev	2.08816e-08	2.14694e-09	4.11045e-10	4.64577e-10	3.70813e-10									Group 2	3	7.554e-10	1.68958e-19								Group 2	3	1.22743e-09	2.15832e-19								Group 2	4	5.53118e-10	1.37502e-19
n														Pooled			2.61693e-16	1.7325							Pooled			2.61712e-16	1.70326							Pooled			2.1809e-16	1.91151
data	2.658e-08	4.643e-09	3.79e-10	1.733e-09	7.869e-10									T TEST: Equal Variances				Alpha	0.05						T TEST: Equal Variances				Alpha	0.05						T TEST: Equal Variances				Alpha	0.05
	5.078e-09	3.937e-09	1.194e-09	1.13e-09	5.932e-10										std err	t-stat	df	p-value	t-crit	lower	upper	sig	effect r			std err	t-stat	df	p-value	t-crit	lower	upper	sig	effect r			std err	t-stat	df	p-value	t-crit	lower	upper	sig	effect r
	2.749e-08	4.697e-09	6.932e-10	8.193e-10	8.154e-10									One Tail	1.23553e-08	2.26838	5	0.036293	2.01505			yes	0.712161		One Tail	1.23558e-08	2.23009	5	0.038078	2.01505			yes	0.70616		One Tail	1.04425e-08	2.70328	6	0.0177106	1.94318			yes	0.741035
	5.598e-08	1.88e-10			1.697e-11									Two Tail	1.23553e-08	2.26838	5	0.0725859	2.57058	-3.73382e-09	5.9787e-08	no	0.712161		Two Tail	1.23558e-08	2.23009	5	0.076156	2.57058	-4.20699e-09	5.93161e-08	no	0.70616		Two Tail	1.04425e-08	2.70328	6	0.0354213	2.44691	2.67709e-09	5.37807e-08	yes	0.741035
														T TEST: Unequal Variances				Alpha	0.05						T TEST: Unequal Variances				Alpha	0.05						T TEST: Unequal Variances				Alpha	0.05
															std err	t-stat	df	p-value	t-crit	lower	upper	sig	effect r			std err	t-stat	df	p-value	t-crit	lower	upper	sig	effect r			std err	t-stat	df	p-value	t-crit	lower	upper	sig	effect r
														One Tail	1.04435e-08	2.68364	3.0031	0.0374087	2.35336			yes	0.840073		One Tail	1.04443e-08	2.63825	3.00396	0.0388863	2.35336			yes	0.83578		One Tail	1.04425e-08	2.70328	3.00189	0.0367908	2.35336			yes	0.841918
														Two Tail	1.04435e-08	2.68364	3.0031	0.0748173	3.18245	-5.20933e-09	6.12625e-08	no	0.840073		Two Tail	1.04443e-08	2.63825	3.00396	0.0777727	3.18245	-5.68375e-09	6.07929e-08	no	0.83578		Two Tail	1.04425e-08	2.70328	3.00189	0.0735816	3.18245	-5.00371e-09	6.14615e-08	no	0.841918
