# Supplementary material for: Ephrin-A/EphA specific co-adaptation as a novel mechanism in topographic axon guidance
Source: eLife. 2017 Jul 19;6:e25533. doi: 10.7554/eLife.25533 (PMC5517148; doi:10.7554/eLife.25533)
Supplement: Figure 3—source data 1. — DOI: http://dx.doi.org/10.7554/eLife.25533.009 [file elife-25533-fig3-data1.xlsx]

## Sheet: Fig3
eA5 gap assays
EA3 gap assays
*: % of axons stopping at the second protein field
eA5 gap assays																naive eA5-50											naive eA5-75											naive eA5-100											naive eA5-200
	naïve Fc		naïve eA5	50	75	100	200									T Test: Two Independent Samples											T Test: Two Independent Samples											T Test: Two Independent Samples											T Test: Two Independent Samples
mean*	71.1863		1.97714	84.6543	56.9527	40.8287	18.98
	28.8137		98.0229	15.3457	43.0473	59.1713	81.02									SUMMARY			Hyp Mean Diff	0							SUMMARY			Hyp Mean Diff	0							SUMMARY			Hyp Mean Diff	0							SUMMARY
stdev	21.8926		2.69096	11.8468	18.2235	19.8293	16.7896									Groups	Count	Mean	Variance	Cohen d							Groups	Count	Mean	Variance	Cohen d							Groups	Count	Mean	Variance	Cohen d							Groups
N	8		14	7	11	15	13									Group 1	14	1.97714	7.24128								Group 1	14	1.97714	7.24128								Group 1	14	1.97714	7.24128								Group 1
																Group 2	7	84.6543	140.345								Group 2	11	56.9527	332.094								Group 2	15	40.8287	393.202								Group 2
data	91.11		1.04	65.12	36.54	23.64	19.23									Pooled			49.2742	11.7781							Pooled			148.482	4.51163							Pooled			207.369	2.69796							Pooled
	86.51		3.42	80.95	64.29	26.32	5
	30.78		0	82.14	52.27	76.19	15.69									T TEST: Equal Variances				Alpha	0.05						T TEST: Equal Variances				Alpha	0.05						T TEST: Equal Variances				Alpha	0.05						T TEST: Equal Variances
	83.33		0	95.16	52.87	41.82	16.67										std err	t-stat	df	p-value	t-crit	lower	upper	sig	effect r			std err	t-stat	df	p-value	t-crit	lower	upper	sig	effect r			std err	t-stat	df	p-value	t-crit	lower	upper	sig	effect r
	91.68		2.08	96.97	27.03	22.64	8.62									One Tail	3.24942	25.4436	19	1.92446e-16	1.72913			yes	0.985641		One Tail	4.9096	11.1976	23	4.34142e-11	1.71387			yes	0.919238		One Tail	5.35133	7.26017	27	4.13642e-08	1.70329			yes	0.813186		One Tail
	57.39		0.03	95.45	60.42	12.86	10									Two Tail	3.24942	25.4436	19	3.84892e-16	2.09302	-89.4783	-75.876	yes	0.985641		Two Tail	4.9096	11.1976	23	8.68284e-11	2.06866	-65.1319	-44.8193	yes	0.919238		Two Tail	5.35133	7.26017	27	8.27284e-08	2.05183	-49.8315	-27.8715	yes	0.813186		Two Tail
	75.28		5.08	76.79	44	27.66	19.05
	53.41		2.63		57.14	35	31.75									T TEST: Unequal Variances				Alpha	0.05						T TEST: Unequal Variances				Alpha	0.05						T TEST: Unequal Variances				Alpha	0.05						T TEST: Unequal Variances
			0.12		63.18	22.22	18.97										std err	t-stat	df	p-value	t-crit	lower	upper	sig	effect r			std err	t-stat	df	p-value	t-crit	lower	upper	sig	effect r			std err	t-stat	df	p-value	t-crit	lower	upper	sig	effect r
			1.55		94.23	34.78	70									One Tail	4.53504	18.2307	6.31163	8.77095e-07	1.94318			yes	0.990638		One Tail	5.54145	9.9208	10.3432	8.54822e-07	1.81246			yes	0.951264		One Tail	5.17018	7.51455	14.5518	9.22673e-07	1.75305			yes	0.891685		One Tail
			0.76		74.51	40.35	8.69									Two Tail	4.53504	18.2307	6.31163	1.75419e-06	2.44691	-93.774	-71.5803	yes	0.990638		Two Tail	5.54145	9.9208	10.3432	1.70964e-06	2.22814	-67.3227	-42.6285	yes	0.951264		Two Tail	5.17018	7.51455	14.5518	1.84535e-06	2.13145	-49.8715	-27.8316	yes	0.891685		Two Tail
			0			67.92	11.86
			1.25			63.64	11.21
			9.72			50
						67.39
EA3 gap assays																naive eA5-50											naive eA5-75											naive eA5-100											naive eA5-200
	naïve eA5	65	90	115	215											T Test: Two Independent Samples											T Test: Two Independent Samples											T Test: Two Independent Samples											T Test: Two Independent Samples
mean*	7.4	74.955	60.1231	39.871	24.1809
	92.6	25.045	39.8769	60.129	75.8191											SUMMARY			Hyp Mean Diff	0							SUMMARY			Hyp Mean Diff	0							SUMMARY			Hyp Mean Diff	0							SUMMARY
stdev	8.59186	5.27549	17.01	11.7086	13.5604											Groups	Count	Mean	Variance	Cohen d							Groups	Count	Mean	Variance	Cohen d							Groups	Count	Mean	Variance	Cohen d							Groups
N	4	4	16	21	11											Group 1	4	7.4	73.82								Group 1	4	7.4	73.82								Group 1	4	7.4	73.82								Group 1
																Group 2	4	74.955	27.8308								Group 2	16	60.1231	289.341								Group 2	21	39.871	137.091								Group 2
data	0	73.3	95.7	16.5	20.7											Pooled			50.8254	9.47583							Pooled			253.421	3.31192							Pooled			128.838	2.86071							Pooled
	7.2	82.8	54.5	37.5	12.5
	19.5	71.7	81.4	35.6	30.1											T TEST: Equal Variances				Alpha	0.05						T TEST: Equal Variances				Alpha	0.05						T TEST: Equal Variances				Alpha	0.05						T TEST: Equal Variances
	2.9	72.02	61.4	51.2	18.7												std err	t-stat	df	p-value	t-crit	lower	upper	sig	effect r			std err	t-stat	df	p-value	t-crit	lower	upper	sig	effect r			std err	t-stat	df	p-value	t-crit	lower	upper	sig	effect r
			64.5	53.3	2.5											One Tail	5.0411	13.4008	6	5.34563e-06	1.94318			yes	0.983702		One Tail	8.8991	5.92454	18	6.57912e-06	1.73406			yes	0.81303		One Tail	6.1923	5.24376	23	1.27667e-05	1.71387			yes	0.737921		One Tail
			47.8	34.2	35.7											Two Tail	5.0411	13.4008	6	1.06913e-05	2.44691	-79.8901	-55.2199	yes	0.983702		Two Tail	8.8991	5.92454	18	1.31582e-05	2.10092	-71.4195	-34.0268	yes	0.81303		Two Tail	6.1923	5.24376	23	2.55333e-05	2.06866	-45.2807	-19.6612	yes	0.737921		Two Tail
			47.7	62.5	30.3
			68.7	36.2	50.7											T TEST: Unequal Variances				Alpha	0.05						T TEST: Unequal Variances				Alpha	0.05						T TEST: Unequal Variances				Alpha	0.05						T TEST: Unequal Variances
			24.5	35.1	18.88												std err	t-stat	df	p-value	t-crit	lower	upper	sig	effect r			std err	t-stat	df	p-value	t-crit	lower	upper	sig	effect r			std err	t-stat	df	p-value	t-crit	lower	upper	sig	effect r
			49.6	26.6	34.15											One Tail	5.0411	13.4008	4.98055	2.07036e-05	2.01505			yes	0.986415		One Tail	6.04474	8.72216	9.86536	2.74046e-06	1.81246			yes	0.940855		One Tail	4.99831	6.49638	5.39649	0.000644956	2.01505			yes	0.941609		One Tail
			36	36.3	11.76											Two Tail	5.0411	13.4008	4.98055	4.14071e-05	2.57058	-80.5136	-54.5964	yes	0.986415		Two Tail	6.04474	8.72216	9.86536	5.48093e-06	2.22814	-66.1916	-39.2546	yes	0.940855		Two Tail	4.99831	6.49638	5.39649	0.00128991	2.57058	-45.3195	-19.6224	yes	0.941609		Two Tail
			65.5	30.3
			62.3	55.5
			67.85	36.8
			71.3	33.2
			63.22	49.6
				43.9
				45.4												naive Fc vs naive eA5											naive Fc vs naive EA3
				21.2
				42.06												T Test: Two Independent Samples											T Test: Two Independent Samples
				54.33
																SUMMARY			Hyp Mean Diff	0							SUMMARY			Hyp Mean Diff	0
																Groups	Count	Mean	Variance	Cohen d							Groups	Count	Mean	Variance	Cohen d
																Group 1	8	71.1863	479.285								Group 1	8	71.1863	479.285
																Group 2	14	1.97714	7.24128								Group 2	4	7.4	73.82
																Pooled			172.456	5.27016							Pooled			357.645	3.37288
																T TEST: Equal Variances				Alpha	0.05						T TEST: Equal Variances				Alpha	0.05
																	std err	t-stat	df	p-value	t-crit	lower	upper	sig	effect r			std err	t-stat	df	p-value	t-crit	lower	upper	sig	effect r
																One Tail	5.82026	11.8911	20	7.98491e-11	1.72472			yes	0.935993		One Tail	11.5809	5.50789	10	0.000129454	1.81246			yes	0.86723
																Two Tail	5.82026	11.8911	20	1.59698e-10	2.08596	57.0683	81.3499	yes	0.935993		Two Tail	11.5809	5.50789	10	0.000258909	2.22814	37.9824	89.5901	yes	0.86723
																T TEST: Unequal Variances				Alpha	0.05						T TEST: Unequal Variances				Alpha	0.05
																	std err	t-stat	df	p-value	t-crit	lower	upper	sig	effect r			std err	t-stat	df	p-value	t-crit	lower	upper	sig	effect r
																One Tail	7.77353	8.90317	7.1211	2.28819e-05	1.89458			yes	0.957898		One Tail	8.85243	7.2055	9.80573	1.45358e-05	1.81246			yes	0.917136
																Two Tail	7.77353	8.90317	7.1211	4.57638e-05	2.36462	50.8276	87.5906	yes	0.957898		Two Tail	8.85243	7.2055	9.80573	2.90715e-05	2.22814	44.0618	83.5107	yes	0.917136
[truncated: 19 more columns]
