# Supplementary material for: Ephrin-A/EphA specific co-adaptation as a novel mechanism in topographic axon guidance
Source: eLife. 2017 Jul 19;6:e25533. doi: 10.7554/eLife.25533 (PMC5517148; doi:10.7554/eLife.25533)
Supplement: Figure 5—source data 1. — DOI: http://dx.doi.org/10.7554/eLife.25533.013 [file elife-25533-fig5-data1.xlsx]

## Sheet: Fig5
eA5-EA3 double-cue gap assays
EA3-eA5 double-cue gap assays
eA5-S3A double-cue gap assays
*: % of axons stopping at the second protein field
eA5-EA3 double-cue gap assays										naïve EA3 vs <100											naïve EA3 vs >100											<100 vs >100
										T Test: Two Independent Samples											T Test: Two Independent Samples											T Test: Two Independent Samples
	naïve EA3	<100	>100							SUMMARY			Hyp Mean Diff	0							SUMMARY			Hyp Mean Diff	0							SUMMARY			Hyp Mean Diff	0
mean*	7.11056	73.0587	23.7229							Groups	Count	Mean	Variance	Cohen d							Groups	Count	Mean	Variance	Cohen d							Groups	Count	Mean	Variance	Cohen d
	92.8894	26.9413	76.2771							Group 1	18	7.11056	47.4249								Group 1	18	7.11056	47.4249								Group 1	8	73.0587	217.581
stdev	6.88657	14.7506	23.065							Group 2	8	73.0587	217.581								Group 2	7	23.7229	531.994								Group 2	7	23.7229	531.994
N	18	8	7							Pooled			97.0536	6.69417							Pooled			173.834	1.25998							Pooled			362.694	2.59055
data	8.89	82.86	11.12							T TEST: Equal Variances				Alpha	0.05						T TEST: Equal Variances				Alpha	0.05						T TEST: Equal Variances				Alpha	0.05
	13.5	75	58.07								std err	t-stat	df	p-value	t-crit	lower	upper	sig	effect r			std err	t-stat	df	p-value	t-crit	lower	upper	sig	effect r			std err	t-stat	df	p-value	t-crit	lower	upper	sig	effect r
	0	50	49.53							One Tail	4.18612	15.754	24	1.85697e-14	1.71088			yes	0.954896		One Tail	5.8729	2.82864	23	0.00476068	1.71387			yes	0.508029		One Tail	9.85649	5.00542	13	0.000120319	1.77093			yes	0.811408
	2.38	60.94	32.95							Two Tail	4.18612	15.754	24	3.71394e-14	2.0639	-74.5879	-57.3085	yes	0.954896		Two Tail	5.8729	2.82864	23	0.00952135	2.06866	-28.7613	-4.46329	yes	0.508029		Two Tail	9.85649	5.00542	13	0.000240637	2.16037	28.0423	70.6295	yes	0.811408
	12.73	69.44	2.7
	16.41	89.21	2.6							T TEST: Unequal Variances				Alpha	0.05						T TEST: Unequal Variances				Alpha	0.05						T TEST: Unequal Variances				Alpha	0.05
	13.64	92.85	9.09								std err	t-stat	df	p-value	t-crit	lower	upper	sig	effect r			std err	t-stat	df	p-value	t-crit	lower	upper	sig	effect r			std err	t-stat	df	p-value	t-crit	lower	upper	sig	effect r
	1.66	64.17								One Tail	5.4619	12.0742	8.3895	1.02271e-06	1.85955			yes	0.972412		One Tail	8.86757	1.87338	6.4205	0.055081	1.94318			no	0.594497		One Tail	10.1586	4.85657	9.96854	0.000332404	1.81246			yes	0.838402
	0.59									Two Tail	5.4619	12.0742	8.3895	2.04541e-06	2.306	-78.5433	-53.353	yes	0.972412		Two Tail	8.86757	1.87338	6.4205	0.110162	2.44691	-38.3105	5.08587	no	0.594497		Two Tail	10.1586	4.85657	9.96854	0.000664808	2.22814	26.7012	71.9706	yes	0.838402
	8.75
	9.68
	2.88
	0.98
	1.22
	23.98
	2.56
	8.14
	0
EA3-eA5 double-cue gap assays										naïve eA5 vs <100											naïve EA3 vs >100											<100 vs >100
										T Test: Two Independent Samples											T Test: Two Independent Samples											T Test: Two Independent Samples
	naïve eA5	<100	>100
mean*	8.371	59.7133	22.9346							SUMMARY			Hyp Mean Diff	0							SUMMARY			Hyp Mean Diff	0							SUMMARY			Hyp Mean Diff	0
	91.629	40.2867	77.0654							Groups	Count	Mean	Variance	Cohen d							Groups	Count	Mean	Variance	Cohen d							Groups	Count	Mean	Variance	Cohen d
stdev	6.11872	18.1296	12.5592							Group 1	10	8.371	37.4387								Group 1	10	8.371	37.4387								Group 1	18	59.7133	328.681
N	10	18	13							Group 2	18	59.7133	328.681								Group 2	13	22.9346	157.734								Group 2	13	22.9346	157.734
										Pooled			227.866	3.40123							Pooled			106.179	1.41335							Pooled			257.944	2.28999
data	18.1	80.95	15.71
	0	83.33	12.89							T TEST: Equal Variances				Alpha	0.05						T TEST: Equal Variances				Alpha	0.05						T TEST: Equal Variances				Alpha	0.05
	2.35	22.72	28.57								std err	t-stat	df	p-value	t-crit	lower	upper	sig	effect r			std err	t-stat	df	p-value	t-crit	lower	upper	sig	effect r			std err	t-stat	df	p-value	t-crit	lower	upper	sig	effect r
	6.59	35.86	5.21							One Tail	5.95364	8.62369	26	2.10375e-09	1.70562			yes	0.860786		One Tail	4.33422	3.36015	21	0.00148119	1.72074			yes	0.591317		One Tail	5.84569	6.2916	29	3.58994e-07	1.69913			yes	0.759712
	16.34	51.19	10.16							Two Tail	5.95364	8.62369	26	4.20751e-09	2.05553	-63.5802	-39.1044	yes	0.860786		Two Tail	4.33422	3.36015	21	0.00296237	2.07961	-23.5771	-5.55011	yes	0.591317		Two Tail	5.84569	6.2916	29	7.17989e-07	2.04523	24.8229	48.7345	yes	0.759712
	12.15	86.13	16.15
	11.65	66.17	27.27							T TEST: Unequal Variances				Alpha	0.05						T TEST: Unequal Variances				Alpha	0.05						T TEST: Unequal Variances				Alpha	0.05
	8.88	83.18	50.75								std err	t-stat	df	p-value	t-crit	lower	upper	sig	effect r			std err	t-stat	df	p-value	t-crit	lower	upper	sig	effect r			std err	t-stat	df	p-value	t-crit	lower	upper	sig	effect r
	2.67	41.54	34.62							One Tail	4.69083	10.9453	22.8697	6.77224e-11	1.71387			yes	0.916351		One Tail	3.98462	3.65495	18.2333	0.000905774	1.73406			yes	0.650269		One Tail	5.51302	6.67125	28.9746	1.28627e-07	1.69913			yes	0.778255
	4.98	42.19	27.73							Two Tail	4.69083	10.9453	22.8697	1.35445e-10	2.06866	-61.0461	-41.6386	yes	0.916351		Two Tail	3.98462	3.65495	18.2333	0.00181155	2.10092	-22.935	-6.19223	yes	0.650269		Two Tail	5.51302	6.67125	28.9746	2.57253e-07	2.04523	25.5033	48.0541	yes	0.778255
		50.73	35.38
		49.04	15.49
		47.67	18.22
		69.72
		65.24
		63.49
		71.33
		64.36
eA5-S3A double-cue gap assays										naïve eA5 vs <100
										T Test: Two Independent Samples
	naïve S3A	<100
mean*	6.29286	18.09								SUMMARY			Hyp Mean Diff	0
	93.7071	81.91								Groups	Count	Mean	Variance	Cohen d
stdev	3.77026	19.4986								Group 1	7	6.29286	14.2148
N	7	8								Group 2	8	18.09	380.194
										Pooled			211.281	0.811609
data	5.21	65
	10.59	4.75								T TEST: Equal Variances				Alpha	0.05
	0	9.46									std err	t-stat	df	p-value	t-crit	lower	upper	sig	effect r
	6.65	13.23								One Tail	7.52283	1.56818	13	0.0704251	1.77093			no	0.398843
	8.71	16.03								Two Tail	7.52283	1.56818	13	0.14085	2.16037	-28.0492	4.45495	no	0.398843
	3.28	13.95
	9.61	16.94								T TEST: Unequal Variances				Alpha	0.05
		5.36									std err	t-stat	df	p-value	t-crit	lower	upper	sig	effect r
										One Tail	7.03953	1.67584	7.59482	0.0661482	1.85955			no	0.519575
										Two Tail	7.03953	1.67584	7.59482	0.132296	2.306	-28.0303	4.43604	no	0.519575
										eA5-EA3 <100 vs EA3-eA5 <100											EA3-eA5 <100 vs eA5-S3A <100											eA5-EA3 <100 vs eA5-S3A <100
										T Test: Two Independent Samples											T Test: Two Independent Samples											T Test: Two Independent Samples
										SUMMARY			Hyp Mean Diff	0							SUMMARY			Hyp Mean Diff	0							SUMMARY			Hyp Mean Diff	0
										Groups	Count	Mean	Variance	Cohen d							Groups	Count	Mean	Variance	Cohen d							Groups	Count	Mean	Variance	Cohen d
										Group 1	8	73.0587	217.581								Group 1	18	59.7133	328.681								Group 1	8	73.0587	217.581
										Group 2	18	59.7133	328.681								Group 2	8	18.09	380.194								Group 2	8	18.09	380.194
										Pooled			296.276	0.775325							Pooled			343.705	2.24514							Pooled			298.887	3.17952
										T TEST: Equal Variances				Alpha	0.05						T TEST: Equal Variances				Alpha	0.05						T TEST: Equal Variances				Alpha	0.05
											std err	t-stat	df	p-value	t-crit	lower	upper	sig	effect r			std err	t-stat	df	p-value	t-crit	lower	upper	sig	effect r			std err	t-stat	df	p-value	t-crit	lower	upper	sig	effect r
										One Tail	7.31398	1.82464	24	0.0402644	1.71088			yes	0.349031		One Tail	7.87768	5.2837	24	1.01477e-05	1.71088			yes	0.733299		One Tail	8.64418	6.35905	14	8.85675e-06	1.76131			yes	0.861873
										Two Tail	7.31398	1.82464	24	0.0805289	2.0639	-1.7499	28.4407	no	0.349031		Two Tail	7.87768	5.2837	24	2.02954e-05	2.0639	25.3646	57.8821	yes	0.733299		Two Tail	8.64418	6.35905	14	1.77135e-05	2.14479	36.4288	73.5087	yes	0.861873
										T TEST: Unequal Variances				Alpha	0.05						T TEST: Unequal Variances				Alpha	0.05						T TEST: Unequal Variances				Alpha	0.05
											std err	t-stat	df	p-value	t-crit	lower	upper	sig	effect r			std err	t-stat	df	p-value	t-crit	lower	upper	sig	effect r			std err	t-stat	df	p-value	t-crit	lower	upper	sig	effect r
										One Tail	6.74223	1.97938	16.4934	0.0326229	1.74588			yes	0.43812		One Tail	8.11075	5.13187	12.644	9.63413e-05	1.77093			yes	0.821967		One Tail	8.64418	6.35905	13.0354	1.24982e-05	1.77093			yes	0.869612
										Two Tail	6.74223	1.97938	16.4934	0.0652458	2.11991	-0.947465	27.6383	no	0.43812		Two Tail	8.11075	5.13187	12.644	0.000192683	2.16037	24.1011	59.1455	yes	0.821967		Two Tail	8.64418	6.35905	13.0354	2.49964e-05	2.16037	36.2941	73.6434	yes	0.869612
