# Supplementary material for: Ephrin-A/EphA specific co-adaptation as a novel mechanism in topographic axon guidance
Source: eLife. 2017 Jul 19;6:e25533. doi: 10.7554/eLife.25533 (PMC5517148; doi:10.7554/eLife.25533)
Supplement: Figure 5—figure supplement 1—source data 1. — DOI: http://dx.doi.org/10.7554/eLife.25533.015 [file elife-25533-fig5-figsupp1-data1.xlsx]

## Sheet: FigS5
SNAP-eA5 surface staining on La, S3A
	on La			on S3A								La fold vs S3a fold
	rel int.	fold ch.		rel int.	fold ch.							T Test: Two Independent Samples
mean	0.844432	1		0.900832	1.06679							SUMMARY			Hyp Mean Diff	0
stdev	0.351056	0.41573		0.636583	0.75386							Groups	Count	Mean	Variance	Cohen d
n	8	8		7	7							Group 1	8	1	0.172832
												Group 2	7	1.06679	0.568304
data	0.574325	0.680132		0.744137	0.881228							Pooled			0.355358	0.112044
	0.597879	0.708026		0.559849	0.66299
	1.07382	1.27164		2.15956	2.55741							T TEST: Equal Variances				Alpha	0.05
	1.32366	1.56752		0.277633	0.328781								std err	t-stat	df	p-value	t-crit	lower	upper	sig	effect r
	1.32385	1.56774		0.40672	0.48165							One Tail	0.308521	0.216489	13	0.415983	1.77093			no	0.0599352
	0.410414	0.486024		1.15048	1.36243							Two Tail	0.308521	0.216489	13	0.831967	2.16037	-0.73331	0.599727	no	0.0599352
	0.713853	0.845365		1.00745	1.19305
	0.737661	0.873559										T TEST: Unequal Variances				Alpha	0.05
													std err	t-stat	df	p-value	t-crit	lower	upper	sig	effect r
												One Tail	0.320609	0.208326	9.06774	0.419806	1.83311			no	0.0690172
												Two Tail	0.320609	0.208326	9.06774	0.839613	2.26216	-0.79206	0.658477	no	0.0690172
