# Supplementary material for: Ephrin-A/EphA specific co-adaptation as a novel mechanism in topographic axon guidance
Source: eLife. 2017 Jul 19;6:e25533. doi: 10.7554/eLife.25533 (PMC5517148; doi:10.7554/eLife.25533)
Supplement: Figure 6—source data 1. — DOI: http://dx.doi.org/10.7554/eLife.25533.017 [file elife-25533-fig6-data1.xlsx]

## Sheet: Fig6
Surface SNAP-eA5 on Fc, EA3, eA5
eA5 collapse assays + Pitstop2
EA3 collapse assays + Pitstop2
Surface SNAP-eA5 on Fc, EA3, eA5
		on Fc			on eA5			on EA3									Fc - eA5											eA5 - EA3											Fc - EA3
		rel. int.	fold ch.		rel. int.	fold ch.		rel. int.	fold ch.
	mean	1.71263	1		0.541413	0.316129		0.491073	0.286736								T Test: Two Independent Samples											T Test: Two Independent Samples											T Test: Two Independent Samples
	stdev	0.647754	0.378221		0.240759	0.140579		0.253151	0.147814
	n	8			7			8									SUMMARY			Hyp Mean Diff	0							SUMMARY			Hyp Mean Diff	0							SUMMARY			Hyp Mean Diff	0
																	Groups	Count	Mean	Variance	Cohen d							Groups	Count	Mean	Variance	Cohen d							Groups	Count	Mean	Variance	Cohen d
																	Group 1	8	1	0.143051								Group 1	7	0.316129	0.0197624								Group 1	8	1	0.143051
		1.31399	0.767235		0.284831	0.166312		0.35497	0.207266								Group 2	7	0.316129	0.0197624								Group 2	8	0.286736	0.0195528								Group 2	8	0.286736	0.0195528
		1.97038	1.1505		0.36234	0.211569		0.118507	0.069196								Pooled			0.0861488	2.32997							Pooled			0.0196495	0.209686							Pooled			0.0813021	2.50149
		1.25607	0.733416		0.370624	0.216406		0.520786	0.304085
		2.25183	1.31484		0.943908	0.551145		0.385102	0.22486								T TEST: Equal Variances				Alpha	0.05						T TEST: Equal Variances				Alpha	0.05						T TEST: Equal Variances				Alpha	0.05
		2.13517	1.24672		0.639326	0.3733		0.629982	0.367844									std err	t-stat	df	p-value	t-crit	lower	upper	sig	effect r			std err	t-stat	df	p-value	t-crit	lower	upper	sig	effect r			std err	t-stat	df	p-value	t-crit	lower	upper	sig	effect r
		2.17538	1.2702		0.741925	0.433208		0.639468	0.373383								One Tail	0.151906	4.50192	13	0.000297598	1.77093			yes	0.780529		One Tail	0.0725483	0.405152	13	0.345977	1.77093			no	0.111666		One Tail	0.142568	5.00299	14	9.67207e-05	1.76131			yes	0.800812
		2.15873	1.26048		0.446935	0.260964		0.910444	0.531605								Two Tail	0.151906	4.50192	13	0.000595195	2.16037	0.355697	1.01204	yes	0.780529		Two Tail	0.0725483	0.405152	13	0.691954	2.16037	-0.127338	0.186124	no	0.111666		Two Tail	0.142568	5.00299	14	0.000193441	2.14479	0.407487	1.01904	yes	0.800812
		0.439493	0.256619					0.369327	0.215649
																	T TEST: Unequal Variances				Alpha	0.05						T TEST: Unequal Variances				Alpha	0.05						T TEST: Unequal Variances				Alpha	0.05
																		std err	t-stat	df	p-value	t-crit	lower	upper	sig	effect r			std err	t-stat	df	p-value	t-crit	lower	upper	sig	effect r			std err	t-stat	df	p-value	t-crit	lower	upper	sig	effect r
																	One Tail	0.143891	4.7527	9.11965	0.000520125	1.83311			yes	0.844029		One Tail	0.0725761	0.404997	12.7164	0.346033	1.77093			no	0.112846		One Tail	0.142568	5.00299	8.87848	0.000367982	1.83311			yes	0.859164
																	Two Tail	0.143891	4.7527	9.11965	0.00104025	2.26216	0.358367	1.00937	yes	0.844029		Two Tail	0.0725761	0.404997	12.7164	0.692065	2.16037	-0.127398	0.186184	no	0.112846		Two Tail	0.142568	5.00299	8.87848	0.000735963	2.26216	0.390753	1.03577	yes	0.859164
eA5 collapse assays + Pitstop2
*: % collapsed
																	DMSO 20 vs DMSO 120											DMSO 20 vs Pit 20											Pit 20 vs Pit 120
		pre: DMSO 15min		pre: Pit2 15min
		eA5 + DMSO (20)	eA5 + DMSO (120)	eA5 + Pit (20)	eA5 + Pit (120)												T Test: Two Independent Samples											T Test: Two Independent Samples											T Test: Two Independent Samples
	mean*	85.3456	15.7473	83.0901	74.2923												SUMMARY			Hyp Mean Diff	0							SUMMARY			Hyp Mean Diff	0							SUMMARY			Hyp Mean Diff	0
	stabw	11.3933	9.5085	12.9017	13.813												Groups	Count	Mean	Variance	Cohen d							Groups	Count	Mean	Variance	Cohen d							Groups	Count	Mean	Variance	Cohen d
																	Group 1	20	85.3456	129.808								Group 1	20	85.3456	129.808								Group 1	22	83.0901	166.455
		92.5	34.2857	95.6522	92												Group 2	11	15.7473	90.4116								Group 2	22	83.0901	166.455								Group 2	16	74.2923	190.799
		88.8889	7.31707	85.2941	88.8889												Pooled			116.223	6.45583							Pooled			149.048	0.184745							Pooled			176.598	0.662031
		87.1795	8.82353	88.8889	71.4286
		94.8718	4.34783	42.8571	70												T TEST: Equal Variances				Alpha	0.05						T TEST: Equal Variances				Alpha	0.05						T TEST: Equal Variances				Alpha	0.05
		69.5652	13.2075	88.2353	44.7368													std err	t-stat	df	p-value	t-crit	lower	upper	sig	effect r			std err	t-stat	df	p-value	t-crit	lower	upper	sig	effect r			std err	t-stat	df	p-value	t-crit	lower	upper	sig	effect r
		84.6154	10	78.3784	61.9048												One Tail	4.04684	17.1982	29	4.69552e-17	1.69913			yes	0.95431		One Tail	3.77191	0.597965	40	0.276617	1.68385			no	0.0941267		One Tail	4.3663	2.01492	36	0.025714	1.6883			yes	0.318349
		95.7447	12.5	92	82.3529												Two Tail	4.04684	17.1982	29	9.39104e-17	2.04523	61.3216	77.875	yes	0.95431		Two Tail	3.77191	0.597965	40	0.553234	2.02108	-5.36784	9.87878	no	0.0941267		Two Tail	4.3663	2.01492	36	0.0514281	2.02809	-0.0575174	17.653	no	0.318349
		82.6087	12.5	87.5	83.7838
		83.7838	16.6667	82.9787	66.6667												T TEST: Unequal Variances				Alpha	0.05						T TEST: Unequal Variances				Alpha	0.05						T TEST: Unequal Variances				Alpha	0.05
		83.0189	25	97.0588	69.2308													std err	t-stat	df	p-value	t-crit	lower	upper	sig	effect r			std err	t-stat	df	p-value	t-crit	lower	upper	sig	effect r			std err	t-stat	df	p-value	t-crit	lower	upper	sig	effect r
		93.3333	28.5714	90.4762	85.7143												One Tail	3.83532	18.1467	24.1146	8.03749e-16	1.71088			yes	0.965281		One Tail	3.74921	0.601585	39.9718	0.275422	1.68385			no	0.0947247		One Tail	4.41487	1.99275	31.1234	0.0275776	1.69552			yes	0.336383
		96.4286		90.3226	89.4737												Two Tail	3.83532	18.1467	24.1146	1.6075e-15	2.0639	61.6826	77.514	yes	0.965281		Two Tail	3.74921	0.601585	39.9718	0.550845	2.02108	-5.32196	9.8329	no	0.0947247		Two Tail	4.41487	1.99275	31.1234	0.0551553	2.03951	-0.206434	17.8019	no	0.336383
		93.3333		78.5714	62.7451
		100		76	64.2857
		91.6667		86.9565	92.3077
		87.5		89.7436	63.1579
		70.6897		93.3333
		76.4706		77.7778
		51.7857		95.2381
		82.9268		57.1429
				82.6087
				70.9677
EA3 collapse assays + Pitstop2
		Fc (20)	Fc (120)	EA3 (20)	EA3 (120)	EA3 (120) + Pit2	EA3 (20), Fc+Pit2 (120)								EA3 20 - EA3 120											EA3 120 - EA3+P 120											EA3 20 - EA3+P 120											Fc 20 - EA3 20
	mean*	24.4124	20.3947	63.2735	22.0882	48.0753	18.7164								T Test: Two Independent Samples											T Test: Two Independent Samples											T Test: Two Independent Samples											T Test: Two Independent Samples
	abw	9.54947	11.4649	16.1077	7.98213	14.7655	6.34138
	N	4	3	5	3	3	3								SUMMARY			Hyp Mean Diff	0							SUMMARY			Hyp Mean Diff	0							SUMMARY			Hyp Mean Diff	0							SUMMARY
															Groups	Count	Mean	Variance	Cohen d							Groups	Count	Mean	Variance	Cohen d							Groups	Count	Mean	Variance	Cohen d							Groups	Count
															Group 1	33	63.2735	259.459								Group 1	24	22.0882	63.7145								Group 1	33	63.2735	259.459								Group 1	21
		17.6471	13.3333	64.2857	27.7778	52.6316	15.7895								Group 2	24	22.0882	63.7145								Group 2	23	48.0753	218.021								Group 2	23	48.0753	218.021								Group 2	33
		26.1905	33.3333	82.1429	13.6364	26.9231	18.75								Pooled			177.602	3.09042							Pooled			139.153	2.20298							Pooled			242.577	0.975812							Pooled
		13.0435	17.6471	76.3158	16.6667	38.8889	14.2857
		10	30	65.2174	14.2857	66.6667	29.1667								T TEST: Equal Variances				Alpha	0.0001						T TEST: Equal Variances				Alpha	0.0001						T TEST: Equal Variances				Alpha	0.05						T TEST: Equal Variances
		23.0769	19.7058	53.5714	16.6667	64.7059	15.7895									std err	t-stat	df	p-value	t-crit	lower	upper	sig	effect r			std err	t-stat	df	p-value	t-crit	lower	upper	sig	effect r			std err	t-stat	df	p-value	t-crit	lower	upper	sig	effect r			std err
		44.4444	13.8601	45.8333	21.7391	60	31.8182								One Tail	3.57519	11.5197	55	1.38158e-16	3.98556			yes	0.840825		One Tail	3.44212	7.54973	45	7.85524e-10	4.04934			yes	0.74754		One Tail	4.23056	3.59247	54	0.000354104	1.67356			yes	0.439199		One Tail	3.89546
		22.2222	47.3684	52.9412	16.6667	57.5758	19.2308								Two Tail	3.57519	11.5197	55	2.76316e-16	4.19554	26.1854	56.1851	yes	0.840825		Two Tail	3.44212	7.54973	45	1.57105e-09	4.26896	-40.6813	-11.2928	yes	0.74754		Two Tail	4.23056	3.59247	54	0.000708208	2.00488	6.7164	23.6799	yes	0.439199		Two Tail	3.89546
		25	16.6667	60	26.3158	60	11.1111
		18.5185	25	80	30.7692	73.913	16.6667								T TEST: Unequal Variances				Alpha	0.0001						T TEST: Unequal Variances				Alpha	0.0001						T TEST: Unequal Variances				Alpha	0.05						T TEST: Unequal Variances
		16	20	35.2941	31.8182	43.75	19.3133									std err	t-stat	df	p-value	t-crit	lower	upper	sig	effect r			std err	t-stat	df	p-value	t-crit	lower	upper	sig	effect r			std err	t-stat	df	p-value	t-crit	lower	upper	sig	effect r			std err
		9.52381	25	35.7143	27.7778	33.3333	5.60094								One Tail	3.24302	12.6997	49.4192	1.76152e-17	4.02049			yes	0.874902		One Tail	3.48338	7.4603	33.5326	6.41515e-09	4.16722			yes	0.789954		One Tail	4.16432	3.64961	49.9876	0.000313655	1.67591			yes	0.458691		One Tail	3.49355
		16.6667	11.1111	82.3529	30	47.0473									Two Tail	3.24302	12.6997	49.4192	3.52305e-17	4.23573	27.4487	54.9218	yes	0.874902		Two Tail	3.48338	7.4603	33.5326	1.28303e-08	4.40508	-41.3317	-10.6425	yes	0.789954		Two Tail	4.16432	3.64961	49.9876	0.00062731	2.00856	6.83388	23.5624	yes	0.458691		Two Tail	3.49355
		15.3846	0	66.6667	22.4359	9.82419	23.0769
		29.4118	12.5	67.1989	9.20271	46.6667	18.1818
		37.5		10.9105	13.1579	57.1429	13.6364
		30		59.0909	8.69565	62.5	20
		33.3333		60	33.3333	50	10
		30		75	33.3333	36.3636	23.5294
		36.3636		68.9655	16.6667	36.8421	33.3333
		25		66.6667	18.1818	46.1538	17.6471
		33.3333		58.8235	25	58.3333	21.4286
				65	15.3846	35.2941	20.6897
				64.7059	33.3333	41.1765	18.1818
				68.4211	27.2727		20
				68.75			18.1818
				52			12.5
				75
				45
				75
				90
				83.3333
				75
				58.8235
[truncated: 68 more columns]
