# Supplementary material for: Ephrin-A/EphA specific co-adaptation as a novel mechanism in topographic axon guidance
Source: eLife. 2017 Jul 19;6:e25533. doi: 10.7554/eLife.25533 (PMC5517148; doi:10.7554/eLife.25533)
Supplement: Figure 7—source data 1. — DOI: http://dx.doi.org/10.7554/eLife.25533.020 [file elife-25533-fig7-data1.xlsx]

## Sheet: Fig7
SNAP-eA5 recycling
																control-on eA5											control-off eA5											on eA5-off eA5
	on La			on eA5			off eA5
	re. int.	fold ch.		re. int.	fold ch.		re. int.	fold ch.								T Test: Two Independent Samples											T Test: Two Independent Samples											T Test: Two Independent Samples
mean	0.379599	1		0.321399	0.846681		0.427783	1.12693
stdev	0.184547	0.486162		0.135108	0.355923		0.152801	0.402534								SUMMARY			Hyp Mean Diff	0							SUMMARY			Hyp Mean Diff	0							SUMMARY			Hyp Mean Diff	0
																Groups	Count	Mean	Variance	Cohen d							Groups	Count	Mean	Variance	Cohen d							Groups	Count	Mean	Variance	Cohen d
																Group 1	22	1	0.236354								Group 1	22	1	0.236354								Group 1	15	0.846681	0.126681
data	0.468722	1.23478		0.243136	0.640508		0.608047	1.60182								Group 2	15	0.846681	0.126681								Group 2	21	1.12693	0.162034								Group 2	21	1.12693	0.162034
	0.207233	0.545926		0.479592	1.26342		0.594149	1.5652								Pooled			0.192485	0.34946							Pooled			0.2001	0.283762							Pooled			0.147477	0.729774
	0.260711	0.686808		0.18961	0.499501		0.335875	0.884817
	0.371382	0.978355		0.225271	0.593445		0.489616	1.28983								T TEST: Equal Variances				Alpha	0.05						T TEST: Equal Variances				Alpha	0.05						T TEST: Equal Variances				Alpha	0.05
	0.760746	2.00408		0.56519	1.48892		0.326441	0.859963									std err	t-stat	df	p-value	t-crit	lower	upper	sig	effect r			std err	t-stat	df	p-value	t-crit	lower	upper	sig	effect r			std err	t-stat	df	p-value	t-crit	lower	upper	sig	effect r
	0.737563	1.94301		0.584095	1.53872		0.285649	0.752503								One Tail	0.146907	1.04365	35	0.151902	1.68957			no	0.173726		One Tail	0.13647	0.930123	41	0.178876	1.68288			no	0.143752		One Tail	0.129825	2.1587	34	0.0190108	1.69092			yes	0.347185
	0.794727	2.0936		0.286121	0.753746		0.305241	0.804115								Two Tail	0.146907	1.04365	35	0.303804	2.03011	-0.144918	0.451556	no	0.173726		Two Tail	0.13647	0.930123	41	0.357752	2.01954	-0.40254	0.148673	no	0.143752		Two Tail	0.129825	2.1587	34	0.0380215	2.03224	-0.544089	-0.016417	yes	0.347185
	0.496017	1.30669		0.413089	1.08823		0.368826	0.971622
	0.31446	0.828402		0.301111	0.793235		0.459636	1.21085								T TEST: Unequal Variances				Alpha	0.05						T TEST: Unequal Variances				Alpha	0.05						T TEST: Unequal Variances				Alpha	0.05
	0.329747	0.868672		0.22287	0.587119		0.485501	1.27898									std err	t-stat	df	p-value	t-crit	lower	upper	sig	effect r			std err	t-stat	df	p-value	t-crit	lower	upper	sig	effect r			std err	t-stat	df	p-value	t-crit	lower	upper	sig	effect r
	0.394665	1.03969		0.278456	0.733553		0.561294	1.47865								One Tail	0.138524	1.10681	34.7668	0.137988	1.68957			no	0.184489		One Tail	0.135865	0.934266	40.2156	0.177871	1.68385			no	0.145751		One Tail	0.127127	2.20451	32.3597	0.017357	1.69389			yes	0.361349
	0.43261	1.13965		0.240836	0.63445		0.844594	2.22497								Two Tail	0.138524	1.10681	34.7668	0.275976	2.03011	-0.127899	0.434537	no	0.184489		Two Tail	0.135865	0.934266	40.2156	0.355743	2.02108	-0.401527	0.147659	no	0.145751		Two Tail	0.127127	2.20451	32.3597	0.034714	2.03693	-0.539202	-0.0213033	yes	0.361349
	0.291123	0.766923		0.121918	0.321177		0.390892	1.02975
	0.182078	0.47966		0.311435	0.820431		0.257434	0.678173
	0.222498	0.58614		0.358253	0.943769		0.277508	0.731055
	0.244993	0.6454					0.29557	0.778639
	0.334549	0.881322					0.281457	0.741459
	0.214956	0.566271					0.428135	1.12786
	0.243348	0.641066					0.385727	1.01615
	0.471177	1.24125					0.350365	0.922988
	0.415661	1.095					0.651475	1.71622
	0.162205	0.427306
