# Supplementary material for: Ephrin-A/EphA specific co-adaptation as a novel mechanism in topographic axon guidance
Source: eLife. 2017 Jul 19;6:e25533. doi: 10.7554/eLife.25533 (PMC5517148; doi:10.7554/eLife.25533)
Supplement: Figure 8—source data 1. — DOI: http://dx.doi.org/10.7554/eLife.25533.023 [file elife-25533-fig8-data1.xlsx]

## Sheet: Fig8
SNAp-eA5 + Rab11 on La, on eA5
		on la				on eA5
		Manders m1	Manders m2			Manders m1	Manders m2							M2 La vs M2 eA5
	mean	1	0.548111			1	0.7164
	stdev	0	0.215186			0	0.151666							T Test: Two Independent Samples
	n
														SUMMARY			Hyp Mean Diff	0
	data	1	0.556			1	0.664							Groups	Count	Mean	Variance	Cohen d
		1	0.68			1	0.791							Group 1	18	0.548111	0.0463049
		1	0.642			1	0.576							Group 2	10	0.7164	0.0230027
		1	0.475			1	0.791							Pooled			0.0382388	0.860604
		1	0.713			1	0.756
		1	0.661			1	0.489							T TEST: Equal Variances				Alpha	0.05
		1	0.733			1	0.718								std err	t-stat	df	p-value	t-crit	lower	upper	sig	effect r
		1	0.38			1	0.947							One Tail	0.0771249	2.18203	26	0.0191679	1.70562			yes	0.393422
		1	0.483			1	0.533							Two Tail	0.0771249	2.18203	26	0.0383357	2.05553	-0.326821	-0.00975634	yes	0.393422
		1	0.26			1	0.899
		1	0.824											T TEST: Unequal Variances				Alpha	0.05
		1	0.761												std err	t-stat	df	p-value	t-crit	lower	upper	sig	effect r
		1	0.409											One Tail	0.0698052	2.41084	24.298	0.0119152	1.71088			yes	0.439351
		1	0.123											Two Tail	0.0698052	2.41084	24.298	0.0238303	2.0639	-0.31236	-0.024218	yes	0.439351
		1	0.639
		1	0.841
		1	0.525
		1	0.161
