# Supplementary material for: Ephrin-A/EphA specific co-adaptation as a novel mechanism in topographic axon guidance
Source: eLife. 2017 Jul 19;6:e25533. doi: 10.7554/eLife.25533 (PMC5517148; doi:10.7554/eLife.25533)
Supplement: Figure 9—source data 1. — DOI: http://dx.doi.org/10.7554/eLife.25533.025 [file elife-25533-fig9-data1.xlsx]

## Sheet: Fig9
eA5 collapse assays + MbCD
EA3 collapse assays + MbCD
eA5-EA3 double-cue gap assays + MbCD
EA3-eA5 double-cue gap assays + MbCD
*: % of axons stopping at the second protein field
**: % collapsed
eA5 collapse assays + MbCD
	Fc 20	Fc + CD 20	eA5 20	eA5 + CD 20	eA5 60	eA5 + CD 60	Fc 60	Fc + CD 60										Fc 20 vs Fc CD 20											eA5 20 vs eA5 CD 20											eA5 20 vs eA5 60
mean**	0.166893	0.113489	0.803294	0.773592	0.741945	0.449812	0.120876	0.134389										ns											ns											ns
stdev	0.0914181	0.104687	0.0873636	0.0663802	0.158531	0.182852	0.0521833	0.0299688										T Test: Two Independent Samples											T Test: Two Independent Samples											T Test: Two Independent Samples
n	5	6	4	4	13	13	6	7
																		SUMMARY			Hyp Mean Diff	0							SUMMARY			Hyp Mean Diff	0							SUMMARY			Hyp Mean Diff	0
																		Groups	Count	Mean	Variance	Cohen d							Groups	Count	Mean	Variance	Cohen d							Groups	Count	Mean	Variance	Cohen d
data	0.287582	0.198148	0.817204	0.75	0.877778	0.60181	0.114662	0.143519										Group 1	5	0.166893	0.00835728								Group 1	4	0.803294	0.00763239								Group 1	4	0.803294	0.00763239
	0.2	0.28	0.769231	0.840201	0.754386	0.465278	0.20098	0.125										Group 2	6	0.113489	0.0109593								Group 2	4	0.773592	0.00440633								Group 2	13	0.741945	0.0251321
	0.0454545	0.0300619	0.710074	0.691667	0.814904	0.533333	0.0909091	0.137427										Pooled			0.00980287	0.53939							Pooled			0.00601936	0.382832							Pooled			0.0216321	0.417114
	0.115385	0.0390625	0.916667	0.8125	0.939394	0.517544	0.0454545	0.172697
	0.186047	0.105882			0.892857	0.888938	0.142857	0.0996732										T TEST: Equal Variances				Alpha	0.05						T TEST: Equal Variances				Alpha	0.05						T TEST: Equal Variances				Alpha	0.05
		0.0277778			0.643947	0.330508	0.130393	0.166667											std err	t-stat	df	p-value	t-crit	lower	upper	sig	effect r			std err	t-stat	df	p-value	t-crit	lower	upper	sig	effect r			std err	t-stat	df	p-value	t-crit	lower	upper	sig	effect r
					0.627273	0.495069		0.0957434										One Tail	0.0599532	0.890773	9	0.19812	1.83311			no	0.284642		One Tail	0.0548606	0.541406	6	0.303865	1.94318			no	0.215819		One Tail	0.0840954	0.729511	15	0.238464	1.75305			no	0.185104
					0.481061	0.328539												Two Tail	0.0599532	0.890773	9	0.396239	2.26216	-0.0822189	0.189028	no	0.284642		Two Tail	0.0548606	0.541406	6	0.607729	2.44691	-0.104537	0.163941	no	0.215819		Two Tail	0.0840954	0.729511	15	0.476927	2.13145	-0.117897	0.240594	no	0.185104
					0.483333	0.222222
					0.671329	0.544231												T TEST: Unequal Variances				Alpha	0.05						T TEST: Unequal Variances				Alpha	0.05						T TEST: Unequal Variances				Alpha	0.05
					0.80625	0.389286													std err	t-stat	df	p-value	t-crit	lower	upper	sig	effect r			std err	t-stat	df	p-value	t-crit	lower	upper	sig	effect r			std err	t-stat	df	p-value	t-crit	lower	upper	sig	effect r
					0.958333	0.194332												One Tail	0.059144	0.90296	8.95956	0.195037	1.83311			no	0.28881		One Tail	0.0548606	0.541406	5.59801	0.303865	1.94318			no	0.223061		One Tail	0.0619785	0.989836	9.67556	0.1728	1.81246			no	0.303235
					0.694444	0.336466												Two Tail	0.059144	0.90296	8.95956	0.390074	2.26216	-0.0803883	0.187198	no	0.28881		Two Tail	0.0548606	0.541406	5.59801	0.607729	2.44691	-0.104537	0.163941	no	0.223061		Two Tail	0.0619785	0.989836	9.67556	0.3456	2.22814	-0.0767482	0.199445	no	0.303235
						0.84375
						0.588235
						0.75
						0.183333
						0.53125
EA3 collapse assays + MbCD
	Fc 20	Fc + CD 20	EA3 20	EA3 + CD 20	Fc 60	Fc + CD 60	EA3 60	EA3 + CD 60										Fc 20 vs Fc CD 20				n.s.							EA3 20 vs EA3 CD 20				***							EA3 20 vs EA3 60				***
mean**	0.227505	0.244309	0.781825	0.516339	0.148467	0.103495	0.282602	0.145212
stdev	0.15863	0.0919584	0.0593845	0.180803	0.0802749	0.0375444	0.146143	0.0891225										T Test: Two Independent Samples											T Test: Two Independent Samples											T Test: Two Independent Samples
n	5	8	9	7	12	5	8	8
																		SUMMARY			Hyp Mean Diff	0							SUMMARY			Hyp Mean Diff	0							SUMMARY			Hyp Mean Diff	0
																		Groups	Count	Mean	Variance	Cohen d							Groups	Count	Mean	Variance	Cohen d							Groups	Count	Mean	Variance	Cohen d
data	0.0454545	0.103147	0.696524	0.765931	0.198864	0.0555556	0.293843	0.30576										Group 1	5	0.227505	0.0251634								Group 1	9	0.781825	0.00352652								Group 1	9	0.781825	0.00352652
	0.148551	0.258662	0.710084	0.737174	0.2	0.104762	0.500529	0.259097										Group 2	8	0.244309	0.00845635								Group 2	7	0.516339	0.0326896								Group 2	8	0.282602	0.0213576
	0.215311	0.339744	0.860704	0.309286	0.0294118	0.0774887	0.154839	0.0607506										Pooled			0.0145316	0.139398							Pooled			0.016025	2.09721							Pooled			0.0118477	4.58645
	0.473214	0.146154	0.828571	0.321839	0.233333	0.143093	0.361111	0.115987
	0.254994	0.233333	0.78022	0.450526	0.203008	0.136574	0.44	0.0644928										T TEST: Equal Variances				Alpha	0.05						T TEST: Equal Variances				Alpha	0.05						T TEST: Equal Variances				Alpha	0.05
		0.380952	0.766667	0.510569	0.148352		0.16	0.12292											std err	t-stat	df	p-value	t-crit	lower	upper	sig	effect r			std err	t-stat	df	p-value	t-crit	lower	upper	sig	effect r			std err	t-stat	df	p-value	t-crit	lower	upper	sig	effect r
		0.21867	0.838095	0.519048	0.0776316		0.266194	0.106667										One Tail	0.0687225	0.24452	11	0.405665	1.79588			no	0.0735259		One Tail	0.0637953	4.16152	14	0.000479891	1.76131			yes	0.743624		One Tail	0.0528902	9.43884	15	5.31219e-08	1.75305			yes	0.925147
		0.27381	0.733333		0.207143		0.0843014	0.12602										Two Tail	0.0687225	0.24452	11	0.81133	2.20099	-0.168061	0.134453	no	0.0735259		Two Tail	0.0637953	4.16152	14	0.000959781	2.14479	0.128658	0.402313	yes	0.743624		Two Tail	0.0528902	9.43884	15	1.06244e-07	2.13145	0.386489	0.611955	yes	0.925147
			0.822222		0.0384615
					0													T TEST: Unequal Variances				Alpha	0.05						T TEST: Unequal Variances				Alpha	0.05						T TEST: Unequal Variances				Alpha	0.05
					0.117647														std err	t-stat	df	p-value	t-crit	lower	upper	sig	effect r			std err	t-stat	df	p-value	t-crit	lower	upper	sig	effect r			std err	t-stat	df	p-value	t-crit	lower	upper	sig	effect r
					0.104412													One Tail	0.0780367	0.215335	5.71274	0.41832	1.94318			no	0.0897297		One Tail	0.0711462	3.73155	7.01209	0.00367189	1.89458			yes	0.815524		One Tail	0.0553312	9.02244	9.03528	4.18292e-06	1.83311			yes	0.948734
																		Two Tail	0.0780367	0.215335	5.71274	0.83664	2.44691	-0.207753	0.174145	no	0.0897297		Two Tail	0.0711462	3.73155	7.01209	0.00734378	2.36462	0.0972514	0.433719	yes	0.815524		Two Tail	0.0553312	9.02244	9.03528	8.36585e-06	2.26216	0.374054	0.62439	yes	0.948734
eA5-EA3 double-cue gap assays + MbCD																		eA5-EA3 vs eA5-EA3+ CD 115µm
																		T Test: Two Independent Samples
	eA5-EA3		eA5-EA3 + CD
gap	115µm		115µm															SUMMARY			Hyp Mean Diff	0
mean*	0.708552		0.235559															Groups	Count	Mean	Variance	Cohen d
stdev	0.164998		0.0395335															Group 1	11	0.708552	0.0272243
n	11		5															Group 2	5	0.235559	0.0015629
																		Pooled			0.0198924	3.3536
data*	0.586667		0.236111
	0.448276		0.210526															T TEST: Equal Variances				Alpha	0.05
	0.487179		0.290323																std err	t-stat	df	p-value	t-crit	lower	upper	sig	effect r
	0.8888		0.253333															One Tail	0.0760716	6.21774	14	1.12289e-05	1.76131			yes	0.856823
	0.6705		0.1875															Two Tail	0.0760716	6.21774	14	2.24578e-05	2.14479	0.309836	0.636151	yes	0.856823
	0.974
	0.807692																	T TEST: Unequal Variances				Alpha	0.05
	0.807292																		std err	t-stat	df	p-value	t-crit	lower	upper	sig	effect r
	0.75																	One Tail	0.0527969	8.95873	12.199	5.79482e-07	1.78229			yes	0.931697
	0.770492																	Two Tail	0.0527969	8.95873	12.199	1.15896e-06	2.17881	0.357959	0.588028	yes	0.931697
	0.603175
EA3-eA5 double-cue gap assays + MbCD																		EA3-eA5 vs eEA3-eA5+ CD 115µm
																		T Test: Two Independent Samples
	EA3-eA5		EA3-eA5 + CD
gap	115µm		115µm															SUMMARY			Hyp Mean Diff	0
mean*	0.806599		0.462673															Groups	Count	Mean	Variance	Cohen d
stdev	0.119522		0.216829															Group 1	8	0.806599	0.0142856
n	8		5															Group 2	5	0.462673	0.0470148
																		Pooled			0.0261871	2.1253
data*	0.894737		0.769231
	0.827957		0.297872															T TEST: Equal Variances				Alpha	0.05
	0.76		0.304348																std err	t-stat	df	p-value	t-crit	lower	upper	sig	effect r
	0.7294		0.326531															One Tail	0.0922541	3.72803	11	0.00166744	1.79588			yes	0.747129
	0.9068		0.615385															Two Tail	0.0922541	3.72803	11	0.00333487	2.20099	0.140876	0.546976	yes	0.747129
	0.875
	0.5606																	T TEST: Unequal Variances				Alpha	0.05
	0.8983																		std err	t-stat	df	p-value	t-crit	lower	upper	sig	effect r
																		One Tail	0.105776	3.25144	5.54916	0.00871741	1.94318			yes	0.809803
																		Two Tail	0.105776	3.25144	5.54916	0.0174348	2.44691	0.0851002	0.602752	yes	0.809803
