# Supplementary material for: Ephrin-A/EphA specific co-adaptation as a novel mechanism in topographic axon guidance
Source: eLife. 2017 Jul 19;6:e25533. doi: 10.7554/eLife.25533 (PMC5517148; doi:10.7554/eLife.25533)
Supplement: Figure 9—figure supplement 1—source data 1. — DOI: http://dx.doi.org/10.7554/eLife.25533.027 [file elife-25533-fig9-figsupp1-data1.xlsx]

## Sheet: FigS9
eA5 collapse assays + SMase
EA3 collapse assays + SMase
*: % collapsed
eA5 collapse assays + SMase
												Fc vs Fc Smase				n.s.							Fc vs eA5			***								eA5 vs eA5 Smase				**							Fc Smase vs eA5 Smase
	Fc 20min	Fc + SMase 20min	eA5 20min	eA5 + SMase 20min
												T Test: Two Independent Samples											T Test: Two Independent Samples											T Test: Two Independent Samples											T Test: Two Independent Samples
mean*	0.194624	0.34598	0.796165	0.489582
stdev	0.108211	0.239959	0.145579	0.181111								SUMMARY			Hyp Mean Diff	0							SUMMARY			Hyp Mean Diff	0							SUMMARY			Hyp Mean Diff	0							SUMMARY			Hyp Mean Diff	0
N	5	7	5	8								Groups	Count	Mean	Variance	Cohen d							Groups	Count	Mean	Variance	Cohen d							Groups	Count	Mean	Variance	Cohen d							Groups	Count	Mean	Variance	Cohen d
												Group 1	5	0.194624	0.0117097								Group 1	5	0.194624	0.0117097								Group 1	5	0.796165	0.0211933								Group 1	10	0.34598	0.0590279
data*	0.147619	0.142512	0.778571	0.472727								Group 2	10	0.34598	0.0575803								Group 2	5	0.796165	0.0211933								Group 2	13	0.489582	0.0328011								Group 2	13	0.489582	0.0328011
	0.102381	0.78869	0.560784	0.335897								Pooled			0.0434662	0.725982							Pooled			0.0164515	4.6899							Pooled			0.0298991	1.77304							Pooled			0.0440411	0.684276
	0.10049	0.183333	0.946023	0.307692
	0.314935	0.5	0.873077	0.339216								T TEST: Equal Variances				Alpha	0.05						T TEST: Equal Variances				Alpha	0.05						T TEST: Equal Variances				Alpha	0.05						T TEST: Equal Variances				Alpha
	0.307692	0.65	0.822368	0.608333									std err	t-stat	df	p-value	t-crit	lower	upper	sig	effect r			std err	t-stat	df	p-value	t-crit	lower	upper	sig	effect r			std err	t-stat	df	p-value	t-crit	lower	upper	sig	effect r			std err	t-stat	df	p-value
		0.188235		0.784091								One Tail	0.114192	1.32546	13	0.103921	1.77093			no	0.345039		One Tail	0.0811208	7.41538	8	3.75416e-05	1.85955			yes	0.93434		One Tail	0.0909932	3.36929	16	0.00195258	1.74588			yes	0.644233		One Tail	0.0882717	1.62682	21	0.0593442
		0.481818		0.583333								Two Tail	0.114192	1.32546	13	0.207842	2.16037	-0.398054	0.0953405	no	0.345039		Two Tail	0.0811208	7.41538	8	7.50833e-05	2.306	-0.788606	-0.414476	yes	0.93434		Two Tail	0.0909932	3.36929	16	0.00390516	2.11991	0.113685	0.499479	yes	0.644233		Two Tail	0.0882717	1.62682	21	0.118688
		0.183333		0.253846
		0.230769		0.463942								T TEST: Unequal Variances				Alpha	0.05						T TEST: Unequal Variances				Alpha	0.05						T TEST: Unequal Variances				Alpha	0.05						T TEST: Unequal Variances				Alpha
		0.111111		0.58042									std err	t-stat	df	p-value	t-crit	lower	upper	sig	effect r			std err	t-stat	df	p-value	t-crit	lower	upper	sig	effect r			std err	t-stat	df	p-value	t-crit	lower	upper	sig	effect r			std err	t-stat	df	p-value
				0.700549								One Tail	0.0899998	1.68175	12.979	0.0582536	1.77093			no	0.422992		One Tail	0.0811208	7.41538	7.38637	5.64096e-05	1.89458			yes	0.938925		One Tail	0.0822302	3.72834	9.10424	0.00230769	1.83311			yes	0.777332		One Tail	0.091793	1.56441	16.1284	0.0668998
				0.684524								Two Tail	0.0899998	1.68175	12.979	0.116507	2.16037	-0.345789	0.0430759	no	0.422992		Two Tail	0.0811208	7.41538	7.38637	0.000112819	2.36462	-0.793361	-0.409721	yes	0.938925		Two Tail	0.0822302	3.72834	9.10424	0.00461538	2.26216	0.120565	0.4926	yes	0.777332		Two Tail	0.091793	1.56441	16.1284	0.1338
				0.25
EA3 collapse assays + SMase
												Fc vs Fc Smase				n.s.							Fc vs EA3			***								EA3 vs EA3 Smase				***							Fc Smase vs EA3 Smase
	Fc 20min	Fc + SMase 20min	EA3 20min	EA3 + SMase 20min
												T Test: Two Independent Samples											T Test: Two Independent Samples											T Test: Two Independent Samples											T Test: Two Independent Samples
mean*	0.22487	0.277381	0.528881	0.289376
stdev	0.0331232	0.11469	0.0895437	0.18127								SUMMARY			Hyp Mean Diff	0							SUMMARY			Hyp Mean Diff	0							SUMMARY			Hyp Mean Diff	0							SUMMARY			Hyp Mean Diff	0
N	3	3	3	5								Groups	Count	Mean	Variance	Cohen d							Groups	Count	Mean	Variance	Cohen d							Groups	Count	Mean	Variance	Cohen d							Groups	Count	Mean	Variance	Cohen d
												Group 1	4	0.22487	0.00109714								Group 1	4	0.22487	0.00109714								Group 1	4	0.528881	0.00801807								Group 1	10	0.277381	0.0131537
data*	0.224781	0.105263	0.560897	0.166667								Group 2	10	0.277381	0.0131537								Group 2	4	0.528881	0.00801807								Group 2	15	0.289376	0.032859								Group 2	15	0.289376	0.032859
	0.259259	0.133333	0.527778	0.105263								Pooled			0.0101396	0.521483							Pooled			0.00455761	4.50319							Pooled			0.0284753	1.41932							Pooled			0.0251482	0.0756388
	0.235294	0.214286	0.619608	0.849673
	0.180147	0.285714	0.40724	0.266667								T TEST: Equal Variances				Alpha	0.05						T TEST: Equal Variances				Alpha	0.05						T TEST: Equal Variances				Alpha	0.05						T TEST: Equal Variances				Alpha
		0.421053		0.222222									std err	t-stat	df	p-value	t-crit	lower	upper	sig	effect r			std err	t-stat	df	p-value	t-crit	lower	upper	sig	effect r			std err	t-stat	df	p-value	t-crit	lower	upper	sig	effect r			std err	t-stat	df	p-value
		0.428571		0.25								One Tail	0.0595723	0.881466	12	0.197689	1.78229			no	0.246599		One Tail	0.0477368	6.36847	6	0.000351968	1.94318			yes	0.933342		One Tail	0.0949588	2.52219	17	0.0109638	1.73961			yes	0.521829		One Tail	0.0647408	0.185277	23	0.427318
		0.307692		0.24359								Two Tail	0.0595723	0.881466	12	0.395378	2.17881	-0.182308	0.0772859	no	0.246599		Two Tail	0.0477368	6.36847	6	0.000703935	2.44691	-0.420818	-0.187203	yes	0.933342		Two Tail	0.0949588	2.52219	17	0.0219275	2.10982	0.039159	0.43985	yes	0.521829		Two Tail	0.0647408	0.185277	23	0.854636
		0.198413		0.19375
		0.287179		0.200893								T TEST: Unequal Variances				Alpha	0.05						T TEST: Unequal Variances				Alpha	0.05						T TEST: Unequal Variances				Alpha	0.05						T TEST: Unequal Variances				Alpha
		0.392308		0.346154									std err	t-stat	df	p-value	t-crit	lower	upper	sig	effect r			std err	t-stat	df	p-value	t-crit	lower	upper	sig	effect r			std err	t-stat	df	p-value	t-crit	lower	upper	sig	effect r			std err	t-stat	df	p-value
				0.5								One Tail	0.0398706	1.31704	11.6279	0.106596	1.78229			no	0.360291		One Tail	0.0477368	6.36847	3.80591	0.00184279	2.13185			yes	0.956143		One Tail	0.0647697	3.69779	10.4623	0.00191064	1.81246			yes	0.752679		One Tail	0.0592113	0.202579	22.9749	0.420624
				0.227273								Two Tail	0.0398706	1.31704	11.6279	0.213191	2.17881	-0.139381	0.0343595	no	0.360291		Two Tail	0.0477368	6.36847	3.80591	0.00368559	2.77645	-0.436549	-0.171472	yes	0.956143		Two Tail	0.0647697	3.69779	10.4623	0.00382129	2.22814	0.0951886	0.38382	yes	0.752679		Two Tail	0.0592113	0.202579	22.9749	0.841247
				0.334365
				0.155556
				0.278571
[truncated: 5 more columns]
